# Supplementary material for: Structural Characterizations and Biological Evaluation of a Natural Polysaccharide from Branches of Camellia oleifera Abel
Source: Pharmaceuticals (Basel). 2025 Jan 3;18(1):51. doi: 10.3390/ph18010051 (PMC11769495; doi:10.3390/ph18010051)
Supplement: Supplementary file 1 [file pharmaceuticals-18-00051-s001.zip]

Archive with 1 entries (1 files):
- pharmaceuticals-3345640-supplementary.pdf
